# Supplementary material for: Seasonal Ely Copper Mine Superfund site shotgun metagenomic and metatranscriptomic data analysis
Source: Data Brief. 2020 Sep 8;32:106282. doi: 10.1016/j.dib.2020.106282 (PMC7494679; doi:10.1016/j.dib.2020.106282)
Supplement: Supplementary file 1 [file mmc1.xml]

<?xml version="1.0" encoding="utf-8" standalone="no"?>
<data>
  <datasets>
    <author>lgiddings@middlebury.edu;lesleyann.giddings@gmail.com;lgiddings@middlebury.edu;lgiddings@smith.edu</author>
    <type>1</type>
    <dataset>
      <name>Characterization of an acid rock drainage microbiome and transcriptome at the Ely Copper Mine Superfund site</name>
      <caption />
      <description>This is the first metagenomic and metatranscriptomic study of acid rock drainage (ARD) in the Vermont copper belt region. Extreme environments, such as ARD, are being explored for new natural products. This study represents the first seasonal assessment of ARD to determine its potential to produce novel bioactive secondary metabolites.</description>
      <filetype>
        <name />
      </filetype>
      <filesize />
      <source>0</source>
      <sourcename>Original Data</sourcename>
      <access>
        <type>1</type>
        <name>Data available in data repository</name>
        <reponame>FigShare</reponame>
        <PersistentId>10.6084/m9.figshare.c.4864863</PersistentId>
        <deeplinkurl> https://doi.org/10.6084/m9.figshare.c.4864863</deeplinkurl>
      </access>
    </dataset>
    <dataset>
      <name>Acid rock drainage metagenome</name>
      <caption />
      <description>Acid rock drainage microbiome at Ely Copper Mine in Vershire, VT.</description>
      <filetype>
        <name />
      </filetype>
      <filesize />
      <source>0</source>
      <sourcename>Original Data</sourcename>
      <access>
        <type>1</type>
        <name>Data available in data repository</name>
        <reponame>Sequence Read Archive of the National Center for Biotechnology Information</reponame>
        <PersistentId />
        <deeplinkurl>https://www.ncbi.nlm.nih.gov/bioproject/PRJNA540505/</deeplinkurl>
      </access>
    </dataset>
  </datasets>
</data>
